# Supplementary material for: The Relationship Between the Big Five Personality Model and Innovation Behavior: A Three-Level Meta-Analysis
Source: Behav Sci (Basel). 2025 Aug 22;15(9):1143. doi: 10.3390/bs15091143 (PMC12466565; doi:10.3390/bs15091143)
Supplement: Supplementary file 1 [file behavsci-15-01143-s001.zip]

Archive with 2 entries (2 files):
- R code.pdf
- S1.xlsx
