# Supplementary material for: The Relationship Between the Big Five Personality Model and Innovation Behavior: A Three-Level Meta-Analysis
Source: Behav Sci (Basel). 2025 Aug 22;15(9):1143. doi: 10.3390/bs15091143 (PMC12466565; doi:10.3390/bs15091143)
Supplement: Supplementary file 1 [file behavsci-15-01143-s001.zip › S1.xlsx]

## Sheet: Sheet1
SID	EID	Study name	N	Big Five	r	Pubyear	Social individualism index (cultural background index)	Gender (female ratio)	Sample type	Employee	Student	Personality measurement types	NEO	IPIP	TIPI	BFI	Others
1	1	Abbas, 2018	183	Openness to experience	0.65	2018	60	0.13	Employee	1	0	BFI	0	0	0	1	0
1	2	Abbas, 2018	183	Extraversion	0.7	2018	60	0.13	Employee	1	0	BFI	0	0	0	1	0
2	3	Ali, 2018	595	agreeableness	0.19	2018	5	0.163	Student	0	1	NEO	1	0	0	0	0
2	4	Ali, 2018	595	extraversion	0.3	2018	5	0.163	Student	0	1	NEO	1	0	0	0	0
2	5	Ali, 2018	595	openness to experience	0.18	2018	5	0.163	Student	0	1	NEO	1	0	0	0	0
2	6	Ali, 2018	595	conscientiousness	0.37	2018	5	0.163	Student	0	1	NEO	1	0	0	0	0
2	7	Ali, 2018	595	neuroticism	0.32	2018	5	0.163	Student	0	1	NEO	1	0	0	0	0
3	8	Junwei Zhang,2023	347	Openness to experience	0.45	2023	43	0.527	Student	0	1	IPIP	0	1	0	0	0
4	9	Baer,2006	170	Openness to Experience	0	2006	60	0.2	Employee	1	0	IPIP	0	1	0	0	0
5	10	Yang Gao,2020	202	Extraversion	0.496	2020	43	0.46	Employee	1	0	NEO	1	0	0	0	0
5	11	Yang Gao,2020	202	Neuroticism	0.536	2020	43	0.46	Employee	1	0	NEO	1	0	0	0	0
6	12	Amy Shaw,2023	196	Agreeableness	-0.06	2023	43	0.41	Employee	1	0	IPIP	0	1	0	0	0
6	13	Amy Shaw,2023	196	Extraversion	0.31	2023	43	0.41	Employee	1	0	IPIP	0	1	0	0	0
6	14	Amy Shaw,2023	196	Openness to Experience	0.33	2023	43	0.41	Employee	1	0	IPIP	0	1	0	0	0
6	15	Amy Shaw,2023	196	Conscientiousness	0.07	2023	43	0.41	Employee	1	0	IPIP	0	1	0	0	0
6	16	Amy Shaw,2023	196	Neuroticism	0.05	2023	43	0.41	Employee	1	0	IPIP	0	1	0	0	0
7	17	Wengang Zhang2020	217	Openness to Experience	0.31	2020	43	0.389	Employee	1	0	NEO	1	0	0	0	0
8	18	Jingtao Huang,2023	916	Conscientiousness	-0.1	2023	43	0.55	Student	0	1	NEO	1	0	0	0	0
8	19	Jingtao Huang,2023	916	Agreeableness	-0.16	2023	43	0.55	Student	0	1	NEO	1	0	0	0	0
9	20	Jena Booher, MS,2020	239	Openness to Experience	0.29	2020	60	0.51	Employee	1	0	NEO	1	0	0	0	0
9	21	Jena Booher, MS,2020	239	Conscientiousness	0.26	2020	60	0.51	Employee	1	0	NEO	1	0	0	0	0
10	22	Guodong Cui,2023	238	Openness to Experience	0.38	2023	43	0.416	Employee	1	0	TIPI	0	0	1	0	0
11	23	Adrian Furnham,2013	207	Agreeableness	-0.111	2013	NA	0.729	Student	0	1	NEO	1	0	0	0	0
11	24	Adrian Furnham,2013	207	Extraversion	0.25	2013	NA	0.729	Student	0	1	NEO	1	0	0	0	0
11	25	Adrian Furnham,2013	207	Openness to Experience	0.377	2013	NA	0.729	Student	0	1	NEO	1	0	0	0	0
11	26	Adrian Furnham,2013	207	Conscientiousness	0.109	2013	NA	0.729	Student	0	1	NEO	1	0	0	0	0
11	27	Adrian Furnham,2013	207	Neuroticism	0.25	2013	NA	0.729	Student	0	1	NEO	1	0	0	0	0
12	28	Yuling Hsu,2018	481	Agreeableness	0.139	2018	40	0.703	Student	0	1	IPIP	0	1	0	0	0
12	29	Yuling Hsu,2018	481	Extraversion	0.204	2018	40	0.703	Student	0	1	IPIP	0	1	0	0	0
12	30	Yuling Hsu,2018	481	Openness to Experience	0.507	2018	40	0.703	Student	0	1	IPIP	0	1	0	0	0
12	31	Yuling Hsu,2018	481	Conscientiousness	0.265	2018	40	0.703	Student	0	1	IPIP	0	1	0	0	0
12	32	Yuling Hsu,2018	481	Neuroticism	-0.048	2018	40	0.703	Student	0	1	IPIP	0	1	0	0	0
12	33	Yuling Hsu,2018	481	Agreeableness	0.236	2018	40	0.703	Student	0	1	IPIP	0	1	0	0	0
12	34	Yuling Hsu,2018	481	Extraversion	0.18	2018	40	0.703	Student	0	1	IPIP	0	1	0	0	0
12	35	Yuling Hsu,2018	481	Openness to Experience	0.419	2018	40	0.703	Student	0	1	IPIP	0	1	0	0	0
12	36	Yuling Hsu,2018	481	Conscientiousness	0.471	2018	40	0.703	Student	0	1	IPIP	0	1	0	0	0
12	37	Yuling Hsu,2018	481	Neuroticism	-0.072	2018	40	0.703	Student	0	1	IPIP	0	1	0	0	0
13	38	Michal Jirásek,2020	170	Agreeableness	-0.037	2020	89	0.382	Student	0	1	BFI	0	0	0	1	0
13	39	Michal Jirásek,2020	170	Extraversion	0.27	2020	89	0.382	Student	0	1	BFI	0	0	0	1	0
13	40	Michal Jirásek,2020	170	Openness to Experience	0.597	2020	89	0.382	Student	0	1	BFI	0	0	0	1	0
13	41	Michal Jirásek,2020	170	Conscientiousness	-0.092	2020	89	0.382	Student	0	1	BFI	0	0	0	1	0
13	42	Michal Jirásek,2020	170	Neuroticism	0.002	2020	89	0.382	Student	0	1	BFI	0	0	0	1	0
14	43	Sun Young Sung,2009	304	Agreeableness	0.06	2009	72	0.516	Student	0	1	IPIP	0	1	0	0	0
14	44	Sun Young Sung,2009	304	Extraversion	0.3	2009	72	0.516	Student	0	1	IPIP	0	1	0	0	0
14	45	Sun Young Sung,2009	304	Openness to Experience	0.26	2009	72	0.516	Student	0	1	IPIP	0	1	0	0	0
14	46	Sun Young Sung,2009	304	Conscientiousness	0.03	2009	72	0.516	Student	0	1	IPIP	0	1	0	0	0
14	47	Sun Young Sung,2009	304	Neuroticism	-0.06	2009	72	0.516	Student	0	1	IPIP	0	1	0	0	0
15	48	David J. Hughes,2012	222	Agreeableness	0.02	2012	NA	0.49	NA	NA	NA	TIPI	0	0	1	0	0
15	49	David J. Hughes,2012	222	Extraversion	0.25	2012	NA	0.49	NA	NA	NA	TIPI	0	0	1	0	0
15	50	David J. Hughes,2012	222	Openness to Experience	0.52	2012	NA	0.49	NA	NA	NA	TIPI	0	0	1	0	0
15	51	David J. Hughes,2012	222	Conscientiousness	0.13	2012	NA	0.49	NA	NA	NA	TIPI	0	0	1	0	0
15	52	David J. Hughes,2012	222	Neuroticism	-0.04	2012	NA	0.49	NA	NA	NA	TIPI	0	0	1	0	0
16	53	karwowski,2013	2674	Agreeableness	-0.09	2013	47	0.496	NA	NA	NA	BFI	0	0	0	1	0
16	54	karwowski,2013	2674	Extraversion	0.14	2013	47	0.496	NA	NA	NA	BFI	0	0	0	1	0
16	55	karwowski,2013	2674	Openness to Experience	0.34	2013	47	0.496	NA	NA	NA	BFI	0	0	0	1	0
16	56	karwowski,2013	2674	Conscientiousness	0.19	2013	47	0.496	NA	NA	NA	BFI	0	0	0	1	0
16	57	karwowski,2013	2674	Neuroticism	-0.33	2013	47	0.496	NA	NA	NA	BFI	0	0	0	1	0
16	58	karwowski,2013	2674	Agreeableness	-0.07	2013	47	0.496	NA	NA	NA	BFI	0	0	0	1	0
16	59	karwowski,2013	2674	Extraversion	0.17	2013	47	0.496	NA	NA	NA	BFI	0	0	0	1	0
16	60	karwowski,2013	2674	Openness to Experience	0.37	2013	47	0.496	NA	NA	NA	BFI	0	0	0	1	0
16	61	karwowski,2013	2674	Conscientiousness	0.16	2013	47	0.496	NA	NA	NA	BFI	0	0	0	1	0
16	62	karwowski,2013	2674	Neuroticism	-0.2	2013	47	0.496	NA	NA	NA	BFI	0	0	0	1	0
17	63	Kaufman,2013	1364	Agreeableness	-0.91	2013	NA	0.86	NA	NA	NA	IPIP	0	1	0	0	0
17	64	Kaufman,2013	1364	Extraversion	0.033	2013	NA	0.86	NA	NA	NA	IPIP	0	1	0	0	0
17	65	Kaufman,2013	1364	Openness to Experience	0.049	2013	NA	0.86	NA	NA	NA	IPIP	0	1	0	0	0
17	66	Kaufman,2013	1364	Conscientiousness	0.048	2013	NA	0.86	NA	NA	NA	IPIP	0	1	0	0	0
17	67	Kaufman,2013	1364	Neuroticism	0.068	2013	NA	0.86	NA	NA	NA	IPIP	0	1	0	0	0
17	68	Kaufman,2013	1364	Agreeableness	0.214	2013	NA	0.86	NA	NA	NA	IPIP	0	1	0	0	0
17	69	Kaufman,2013	1364	Extraversion	0.104	2013	NA	0.86	NA	NA	NA	IPIP	0	1	0	0	0
17	70	Kaufman,2013	1364	Openness to Experience	0.195	2013	NA	0.86	NA	NA	NA	IPIP	0	1	0	0	0
17	71	Kaufman,2013	1364	Conscientiousness	0.08	2013	NA	0.86	NA	NA	NA	IPIP	0	1	0	0	0
17	72	Kaufman,2013	1364	Neuroticism	-0.001	2013	NA	0.86	NA	NA	NA	IPIP	0	1	0	0	0
17	73	Kaufman,2013	1364	Agreeableness	0.308	2013	NA	0.86	NA	NA	NA	IPIP	0	1	0	0	0
17	74	Kaufman,2013	1364	Extraversion	0.067	2013	NA	0.86	NA	NA	NA	IPIP	0	1	0	0	0
17	75	Kaufman,2013	1364	Openness to Experience	0.151	2013	NA	0.86	NA	NA	NA	IPIP	0	1	0	0	0
17	76	Kaufman,2013	1364	Conscientiousness	0.156	2013	NA	0.86	NA	NA	NA	IPIP	0	1	0	0	0
17	77	Kaufman,2013	1364	Neuroticism	-0.004	2013	NA	0.86	NA	NA	NA	IPIP	0	1	0	0	0
17	78	Kaufman,2013	1364	Agreeableness	0.431	2013	NA	0.86	NA	NA	NA	IPIP	0	1	0	0	0
17	79	Kaufman,2013	1364	Extraversion	0.082	2013	NA	0.86	NA	NA	NA	IPIP	0	1	0	0	0
17	80	Kaufman,2013	1364	Openness to Experience	0.275	2013	NA	0.86	NA	NA	NA	IPIP	0	1	0	0	0
17	81	Kaufman,2013	1364	Conscientiousness	0.206	2013	NA	0.86	NA	NA	NA	IPIP	0	1	0	0	0
17	82	Kaufman,2013	1364	Neuroticism	-0.062	2013	NA	0.86	NA	NA	NA	IPIP	0	1	0	0	0
18	83	Kumar,2024	282	Extraversion	0.301	2024	24	0.471	Employee	1	0	IPIP	0	1	0	0	0
19	84	Li Na,2022	674	Agreeableness	0.669	2022	43	0.47	Student	0	1	BFI	0	0	0	1	0
19	85	Li Na,2022	674	Openness to Experience	0.81	2022	43	0.47	Student	0	1	BFI	0	0	0	1	0
19	86	Li Na,2022	674	Conscientiousness	0.742	2022	43	0.47	Student	0	1	BFI	0	0	0	1	0
19	87	Li Na,2022	674	Neuroticism	-0.649	2022	43	0.47	Student	0	1	BFI	0	0	0	1	0
19	88	Li Na,2022	674	Extraversion	0.757	2022	43	0.47	Student	0	1	BFI	0	0	0	1	0
20	89	Nguyen,2024	261	Agreeableness	0.13232	2024	30	0.536	Employee	1	0	IPIP	0	1	0	0	0
20	90	Nguyen,2024	261	Openness to Experience	0.30382	2024	30	0.536	Employee	1	0	IPIP	0	1	0	0	0
20	91	Nguyen,2024	261	Conscientiousness	0.18622	2024	30	0.536	Employee	1	0	IPIP	0	1	0	0	0
20	92	Nguyen,2024	261	Neuroticism	0.10292	2024	30	0.536	Employee	1	0	IPIP	0	1	0	0	0
20	93	Nguyen,2024	261	Extraversion	0.2166	2024	30	0.536	Employee	1	0	IPIP	0	1	0	0	0
21	94	Mihye, 2021	174	Openness to Experience	0.19	2021	58	0.52	Employee	1	0	IPIP	0	1	0	0	0
21	95	Mihye, 2021	174	Conscientiousness	0.29	2021	58	0.52	Employee	1	0	IPIP	0	1	0	0	0
21	96	Mihye, 2021	174	Openness to Experience	0.15	2021	58	0.52	Employee	1	0	IPIP	0	1	0	0	0
21	97	Mihye, 2021	174	Conscientiousness	0.48	2021	58	0.52	Employee	1	0	IPIP	0	1	0	0	0
22	98	Veena,2008	124	Openness to Experience	0.35	2008	60	0.42	Student	0	1	NEO	1	0	0	0	0
23	99	Maizatul,2019	93	Agreeableness	0.562	2019	27	0.37	Student	0	1	TIPI	0	0	1	0	0
23	100	Maizatul,2019	93	Openness to Experience	0.227	2019	27	0.37	Student	0	1	TIPI	0	0	1	0	0
23	101	Maizatul,2019	93	Conscientiousness	0.497	2019	27	0.37	Student	0	1	TIPI	0	0	1	0	0
23	102	Maizatul,2019	93	Neuroticism	0.405	2019	27	0.37	Student	0	1	TIPI	0	0	1	0	0
23	103	Maizatul,2019	93	Extraversion	0.459	2019	27	0.37	Student	0	1	TIPI	0	0	1	0	0
23	104	Maizatul,2019	93	Agreeableness	0.549	2019	27	0.37	Student	0	1	TIPI	0	0	1	0	0
23	105	Maizatul,2019	93	Openness to Experience	0.242	2019	27	0.37	Student	0	1	TIPI	0	0	1	0	0
23	106	Maizatul,2019	93	Conscientiousness	0.466	2019	27	0.37	Student	0	1	TIPI	0	0	1	0	0
23	107	Maizatul,2019	93	Neuroticism	0.395	2019	27	0.37	Student	0	1	TIPI	0	0	1	0	0
23	108	Maizatul,2019	93	Extraversion	0.465	2019	27	0.37	Student	0	1	TIPI	0	0	1	0	0
23	109	Maizatul,2019	93	Agreeableness	0.471	2019	27	0.37	Student	0	1	TIPI	0	0	1	0	0
23	110	Maizatul,2019	93	Openness to Experience	0.186	2019	27	0.37	Student	0	1	TIPI	0	0	1	0	0
23	111	Maizatul,2019	93	Conscientiousness	0.416	2019	27	0.37	Student	0	1	TIPI	0	0	1	0	0
23	112	Maizatul,2019	93	Neuroticism	0.303	2019	27	0.37	Student	0	1	TIPI	0	0	1	0	0
23	113	Maizatul,2019	93	Extraversion	0.386	2019	27	0.37	Student	0	1	TIPI	0	0	1	0	0
24	114	TAN,,2019	198	Openness to Experience	0.67	2019	NA	0.682	Student	0	1	BFI	0	0	0	1	0
25	115	XU,2018	199	Openness to Experience	0.61	2018	NA	0.34	Employee	1	0	IPIP	0	1	0	0	0
25	116	XU,2018	199	Conscientiousness	-0.11	2018	NA	0.34	Employee	1	0	IPIP	0	1	0	0	0
25	117	XU,2018	199	Openness to Experience	0.18	2018	NA	0.34	Employee	1	0	IPIP	0	1	0	0	0
25	118	XU,2018	199	Conscientiousness	0.1	2018	NA	0.34	Employee	1	0	IPIP	0	1	0	0	0
26	119	Singh,2015	40	Agreeableness	0.0543	2015	24	NA	Student	0	1	BFI	0	0	0	1	0
26	120	Singh,2015	40	Openness to Experience	0.099	2015	24	NA	Student	0	1	BFI	0	0	0	1	0
26	121	Singh,2015	40	Conscientiousness	0.0675	2015	24	NA	Student	0	1	BFI	0	0	0	1	0
26	122	Singh,2015	40	Neuroticism	-0.006	2015	24	NA	Student	0	1	BFI	0	0	0	1	0
26	123	Singh,2015	40	Extraversion	0.3845	2015	24	NA	Student	0	1	BFI	0	0	0	1	0
27	124	Furnham,2008	176	Agreeableness	0.22	2008	76	0.443	NA	NA	NA	NEO	1	0	0	0	0
27	125	Furnham,2008	176	Openness to Experience	0.15	2008	76	0.443	NA	NA	NA	NEO	1	0	0	0	0
27	126	Furnham,2008	176	Conscientiousness	0.13	2008	76	0.443	NA	NA	NA	NEO	1	0	0	0	0
27	127	Furnham,2008	176	Neuroticism	0.36	2008	76	0.443	NA	NA	NA	NEO	1	0	0	0	0
27	128	Furnham,2008	176	Extraversion	0.69	2008	76	0.443	NA	NA	NA	NEO	1	0	0	0	0
27	129	Furnham,2008	176	Agreeableness	0.11	2008	76	0.443	NA	NA	NA	NEO	1	0	0	0	0
27	130	Furnham,2008	176	Openness to Experience	0.14	2008	76	0.443	NA	NA	NA	NEO	1	0	0	0	0
27	131	Furnham,2008	176	Conscientiousness	-0.04	2008	76	0.443	NA	NA	NA	NEO	1	0	0	0	0
27	132	Furnham,2008	176	Neuroticism	-0.12	2008	76	0.443	NA	NA	NA	NEO	1	0	0	0	0
27	133	Furnham,2008	176	Extraversion	0.41	2008	76	0.443	NA	NA	NA	NEO	1	0	0	0	0
27	134	Furnham,2008	176	Agreeableness	-0.07	2008	76	0.443	NA	NA	NA	NEO	1	0	0	0	0
27	135	Furnham,2008	176	Openness to Experience	0.1	2008	76	0.443	NA	NA	NA	NEO	1	0	0	0	0
27	136	Furnham,2008	176	Conscientiousness	0.08	2008	76	0.443	NA	NA	NA	NEO	1	0	0	0	0
27	137	Furnham,2008	176	Neuroticism	-0.02	2008	76	0.443	NA	NA	NA	NEO	1	0	0	0	0
27	138	Furnham,2008	176	Extraversion	0.17	2008	76	0.443	NA	NA	NA	NEO	1	0	0	0	0
27	139	Furnham,2008	176	Agreeableness	0.03	2008	76	0.443	NA	NA	NA	NEO	1	0	0	0	0
27	140	Furnham,2008	176	Openness to Experience	0.12	2008	76	0.443	NA	NA	NA	NEO	1	0	0	0	0
27	141	Furnham,2008	176	Conscientiousness	-0.06	2008	76	0.443	NA	NA	NA	NEO	1	0	0	0	0
27	142	Furnham,2008	176	Neuroticism	0.03	2008	76	0.443	NA	NA	NA	NEO	1	0	0	0	0
27	143	Furnham,2008	176	Extraversion	0.2	2008	76	0.443	NA	NA	NA	NEO	1	0	0	0	0
28	144	Kristina Samašonok,2022	125	Agreeableness	0.082	2022	55	NA	Student	0	1	NEO	1	0	0	0	0
28	145	Kristina Samašonok,2022	125	Openness to Experience	0.328	2022	55	NA	Student	0	1	NEO	1	0	0	0	0
28	146	Kristina Samašonok,2022	125	Conscientiousness	-0.336	2022	55	NA	Student	0	1	NEO	1	0	0	0	0
28	147	Kristina Samašonok,2022	125	Neuroticism	0.081	2022	55	NA	Student	0	1	NEO	1	0	0	0	0
28	148	Kristina Samašonok,2022	125	Extraversion	0.19	2022	55	NA	Student	0	1	NEO	1	0	0	0	0
28	149	Kristina Samašonok,2022	162	Agreeableness	-0.049	2022	55	NA	Student	0	1	NEO	1	0	0	0	0
28	150	Kristina Samašonok,2022	162	Openness to Experience	0.206	2022	55	NA	Student	0	1	NEO	1	0	0	0	0
28	151	Kristina Samašonok,2022	162	Conscientiousness	-0.264	2022	55	NA	Student	0	1	NEO	1	0	0	0	0
28	152	Kristina Samašonok,2022	162	Neuroticism	0.136	2022	55	NA	Student	0	1	NEO	1	0	0	0	0
28	153	Kristina Samašonok,2022	162	Extraversion	0.185	2022	55	NA	Student	0	1	NEO	1	0	0	0	0
29	154	Ming Hong,2020	732	Agreeableness	0.02	2020	43	0.717	Student	0	1	NEO	1	0	0	0	0
29	155	Ming Hong,2020	732	Openness to Experience	0.37	2020	43	0.717	Student	0	1	NEO	1	0	0	0	0
29	156	Ming Hong,2020	732	Conscientiousness	0.48	2020	43	0.717	Student	0	1	NEO	1	0	0	0	0
29	157	Ming Hong,2020	732	Neuroticism	-0.11	2020	43	0.717	Student	0	1	NEO	1	0	0	0	0
29	158	Ming Hong,2020	732	Extraversion	0.43	2020	43	0.717	Student	0	1	NEO	1	0	0	0	0
30	159	Jafar Hoseinifar,2011	630	Agreeableness	0.39	2011	NA	0.511	Student	0	1	IPIP	0	1	0	0	0
30	160	Jafar Hoseinifar,2011	630	Openness to Experience	0.64	2011	NA	0.511	Student	0	1	IPIP	0	1	0	0	0
30	161	Jafar Hoseinifar,2011	630	Conscientiousness	0.43	2011	NA	0.511	Student	0	1	IPIP	0	1	0	0	0
30	162	Jafar Hoseinifar,2011	630	Neuroticism	-0.41	2011	NA	0.511	Student	0	1	IPIP	0	1	0	0	0
30	163	Jafar Hoseinifar,2011	630	Extraversion	0.49	2011	NA	0.511	Student	0	1	IPIP	0	1	0	0	0
31	164	Adrian Furnham,2007	128	Agreeableness	0.11	2007	76	0.4765	Student	0	1	NEO	1	0	0	0	0
31	165	Adrian Furnham,2007	128	Openness to Experience	0.36	2007	76	0.4765	Student	0	1	NEO	1	0	0	0	0
31	166	Adrian Furnham,2007	128	Conscientiousness	0.08	2007	76	0.4765	Student	0	1	NEO	1	0	0	0	0
31	167	Adrian Furnham,2007	128	Neuroticism	-0.09	2007	76	0.4765	Student	0	1	NEO	1	0	0	0	0
31	168	Adrian Furnham,2007	128	Extraversion	0.35	2007	76	0.4765	Student	0	1	NEO	1	0	0	0	0
32	169	Peiqian Wu,2022	197	Agreeableness	0.29	2022	43	0.5482	Student	0	1	BFI	0	0	0	1	0
32	170	Peiqian Wu,2022	197	Openness to Experience	0.49	2022	43	0.5482	Student	0	1	BFI	0	0	0	1	0
32	171	Peiqian Wu,2022	197	Conscientiousness	0.26	2022	43	0.5482	Student	0	1	BFI	0	0	0	1	0
32	172	Peiqian Wu,2022	197	Neuroticism	-0.4	2022	43	0.5482	Student	0	1	BFI	0	0	0	1	0
32	173	Peiqian Wu,2022	197	Extraversion	0.4	2022	43	0.5482	Student	0	1	BFI	0	0	0	1	0
32	174	Peiqian Wu,2022	197	Agreeableness	0.47	2022	43	0.5482	Student	0	1	BFI	0	0	0	1	0
32	175	Peiqian Wu,2022	197	Openness to Experience	0.71	2022	43	0.5482	Student	0	1	BFI	0	0	0	1	0
32	176	Peiqian Wu,2022	197	Conscientiousness	0.55	2022	43	0.5482	Student	0	1	BFI	0	0	0	1	0
32	177	Peiqian Wu,2022	197	Neuroticism	-0.53	2022	43	0.5482	Student	0	1	BFI	0	0	0	1	0
32	178	Peiqian Wu,2022	197	Extraversion	0.51	2022	43	0.5482	Student	0	1	BFI	0	0	0	1	0
33	179	Mark Batey,2010	100	Agreeableness	0.04	2010	NA	0.75	Student	0	1	TIPI	0	0	1	0	0
33	180	Mark Batey,2010	100	Openness to Experience	0.46	2010	NA	0.75	Student	0	1	TIPI	0	0	1	0	0
33	181	Mark Batey,2010	100	Conscientiousness	-0.13	2010	NA	0.75	Student	0	1	TIPI	0	0	1	0	0
33	182	Mark Batey,2010	100	Neuroticism	-0.2	2010	NA	0.75	Student	0	1	TIPI	0	0	1	0	0
33	183	Mark Batey,2010	100	Extraversion	0.09	2010	NA	0.75	Student	0	1	TIPI	0	0	1	0	0
34	184	Kil-Whoan Lee,2010	124	Agreeableness	0.29304	2010	58	NA	Employee	1	0	NEO	1	0	0	0	0
34	185	Kil-Whoan Lee,2010	124	Openness to Experience	0.44984	2010	58	NA	Employee	1	0	NEO	1	0	0	0	0
34	186	Kil-Whoan Lee,2010	124	Conscientiousness	0.66446	2010	58	NA	Employee	1	0	NEO	1	0	0	0	0
34	187	Kil-Whoan Lee,2010	124	Neuroticism	0.06176	2010	58	NA	Employee	1	0	NEO	1	0	0	0	0
34	188	Kil-Whoan Lee,2010	124	Extraversion	0.41456	2010	58	NA	Employee	1	0	NEO	1	0	0	0	0
35	189	JANE ZHANG,2005	64	Agreeableness	-0.07	2005	NA	0.7187	Student	0	1	NEO	1	0	0	0	0
35	190	JANE ZHANG,2005	64	Openness to Experience	0.24	2005	NA	0.7187	Student	0	1	NEO	1	0	0	0	0
35	191	JANE ZHANG,2005	64	Conscientiousness	0.3	2005	NA	0.7187	Student	0	1	NEO	1	0	0	0	0
35	192	JANE ZHANG,2005	64	Neuroticism	-0.17	2005	NA	0.7187	Student	0	1	NEO	1	0	0	0	0
35	193	JANE ZHANG,2005	64	Extraversion	0.05	2005	NA	0.7187	Student	0	1	NEO	1	0	0	0	0
36	194	Natia Sordia,2022	130	Agreeableness	-0.1	2022	15	0.6538	Student	0	1	BFI	0	0	0	1	0
36	195	Natia Sordia,2022	130	Openness to Experience	0.5	2022	15	0.6538	Student	0	1	BFI	0	0	0	1	0
36	196	Natia Sordia,2022	130	Conscientiousness	-0.14	2022	15	0.6538	Student	0	1	BFI	0	0	0	1	0
36	197	Natia Sordia,2022	130	Neuroticism	0.15	2022	15	0.6538	Student	0	1	BFI	0	0	0	1	0
36	198	Natia Sordia,2022	130	Extraversion	0.05	2022	15	0.6538	Student	0	1	BFI	0	0	0	1	0
36	199	Natia Sordia,2022	130	Agreeableness	0	2022	15	0.6538	Student	0	1	BFI	0	0	0	1	0
36	200	Natia Sordia,2022	130	Openness to Experience	0.48	2022	15	0.6538	Student	0	1	BFI	0	0	0	1	0
36	201	Natia Sordia,2022	130	Conscientiousness	-0.08	2022	15	0.6538	Student	0	1	BFI	0	0	0	1	0
36	202	Natia Sordia,2022	130	Neuroticism	0.06	2022	15	0.6538	Student	0	1	BFI	0	0	0	1	0
36	203	Natia Sordia,2022	130	Extraversion	0.15	2022	15	0.6538	Student	0	1	BFI	0	0	0	1	0
37	204	Xiaomei Zhu,2016	356	Conscientiousness	0.442	2016	43	0.287	Employee	1	0	IPIP	0	1	0	0	0
38	205	Ping Zeng,2010	253	Openness to experience	0.13	2010	43	0.202	Employee	1	0	IPIP	0	1	0	0	0
39	206	Lihao Chen,2020	232	Extraversion	0.23	2020	43	0.341	Employee	1	0	IPIP	0	1	0	0	0
39	207	Lihao Chen,2020	232	Agreeableness	0.25	2020	43	0.341	Employee	1	0	IPIP	0	1	0	0	0
39	208	Lihao Chen,2020	232	Openness to experience	0.19	2020	43	0.341	Employee	1	0	IPIP	0	1	0	0	0
39	209	Lihao Chen,2020	232	Conscientiousness	-0.02	2020	43	0.341	Employee	1	0	IPIP	0	1	0	0	0
39	210	Lihao Chen,2020	232	Neuroticism	-0.2	2020	43	0.341	Employee	1	0	IPIP	0	1	0	0	0
40	211	Mengyuan Chen,2019	206	Neuroticism	-0.08	2019	43	0.432	Employee	1	0	IPIP	0	1	0	0	0
41	212	Wei Chen,2018	3307	Openness to experience	0.336	2018	43	0.425	Employee	1	0	IPIP	0	1	0	0	0
42	213	Xinyi Ding,2024	263	Conscientiousness	0.534	2024	43	0.5095	Employee	1	0	IPIP	0	1	0	0	0
43	214	Wenji Fan,2021	325	Extraversion	0.127	2021	43	0.655	Student	0	1	NEO	1	0	0	0	0
43	215	Wenji Fan,2021	325	Agreeableness	0.454	2021	43	0.655	Student	0	1	NEO	1	0	0	0	0
43	216	Wenji Fan,2021	325	Openness to experience	0.329	2021	43	0.655	Student	0	1	NEO	1	0	0	0	0
43	217	Wenji Fan,2021	325	Conscientiousness	0.388	2021	43	0.655	Student	0	1	NEO	1	0	0	0	0
43	218	Wenji Fan,2021	325	Neuroticism	-0.293	2021	43	0.655	Student	0	1	NEO	1	0	0	0	0
44	219	Jiayu Feng,2015	287	Extraversion	0.7752	2015	43	NA	Student	0	1	Others	0	0	0	0	1
44	220	Jiayu Feng,2015	287	Agreeableness	-0.12936	2015	43	NA	Student	0	1	Others	0	0	0	0	1
44	221	Jiayu Feng,2015	287	Openness to experience	0.40966	2015	43	NA	Student	0	1	Others	0	0	0	0	1
44	222	Jiayu Feng,2015	287	Conscientiousness	0.14898	2015	43	NA	Student	0	1	Others	0	0	0	0	1
44	223	Jiayu Feng,2015	287	Neuroticism	0.05196	2015	43	NA	Student	0	1	Others	0	0	0	0	1
45	224	Lijun Geng,2014	212	Extraversion	0.124	2014	43	0.406	Employee	1	0	Others	0	0	0	0	1
45	225	Lijun Geng,2014	212	Conscientiousness	0.281	2014	43	0.406	Employee	1	0	Others	0	0	0	0	1
46	226	Min Jia,2020	340	Openness to experience	0.55	2018	43	0.338	Student	0	1	NEO	1	0	0	0	0
47	227	Hongli Li,2020	116	Conscientiousness	0.61	2020	43	0.4655	Employee	1	0	IPIP	0	1	0	0	0
48	228	Yujie Lai,2023	218	Conscientiousness	0.487	2023	43	0.427	Employee	1	0	NEO	1	0	0	0	0
49	229	Hongli Li,2014	638	Openness to experience	0.47	2014	43	0.387	Employee	1	0	TIPI	0	0	1	0	0
50	230	Li Li,2011	328	Openness to experience	0.022	2011	43	0.48	Employee	1	0	NEO	1	0	0	0	0
51	231	Songjin Li,2022	420	Openness to experience	0.053	2022	43	0.514	Employee	1	0	NEO	1	0	0	0	0
52	232	Xinmei Liu,2016	396	Conscientiousness	0.06	2016	43	NA	Employee	1	0	IPIP	0	1	0	0	0
52	233	Xinmei Liu,2016	396	Neuroticism	-0.34	2016	43	NA	Employee	1	0	IPIP	0	1	0	0	0
53	234	Zishan Zhang,2021	267	Extraversion	0.658	2021	43	0.509	Employee	1	0	NEO	1	0	0	0	0
53	235	Zishan Zhang,2021	267	Agreeableness	0.649	2021	43	0.509	Employee	1	0	NEO	1	0	0	0	0
53	236	Zishan Zhang,2021	267	Openness to experience	0.59	2021	43	0.509	Employee	1	0	NEO	1	0	0	0	0
53	237	Zishan Zhang,2021	267	Conscientiousness	0.637	2021	43	0.509	Employee	1	0	NEO	1	0	0	0	0
53	238	Zishan Zhang,2021	267	Neuroticism	0.559	2021	43	0.509	Employee	1	0	NEO	1	0	0	0	0
54	239	Xi Zhong,2019	302	Neuroticism	0.132	2019	43	0.371	Employee	1	0	IPIP	0	1	0	0	0
55	240	Feng Wang,2022	268	Openness to experience	0.8	2022	43	0.425	Employee	1	0	NEO	1	0	0	0	0
55	241	Feng Wang,2022	268	Neuroticism	-0.648	2022	43	0.425	Employee	1	0	NEO	1	0	0	0	0
56	242	Yuanyuan Wang,2014	254	Openness to experience	0	2014	43	0.37	Employee	1	0	IPIP	0	1	0	0	0
57	243	Jun Yin,2018	309	Extraversion	0.478	2018	43	0.482	Student	0	1	NEO	1	0	0	0	0
57	244	Jun Yin,2018	309	Agreeableness	-0.330	2018	43	0.482	Student	0	1	NEO	1	0	0	0	0
57	245	Jun Yin,2018	309	Openness to experience	0.468	2018	43	0.482	Student	0	1	NEO	1	0	0	0	0
57	246	Jun Yin,2018	309	Conscientiousness	0.518	2018	43	0.482	Student	0	1	NEO	1	0	0	0	0
57	247	Jun Yin,2018	309	Neuroticism	-0.57	2018	43	0.482	Student	0	1	NEO	1	0	0	0	0
58	248	Dixuan Zhang,2020	202	Extraversion	0.271	2020	43	0.46	Student	0	1	Others	0	0	0	0	1
58	249	Dixuan Zhang,2020	202	Neuroticism	0.367	2020	43	0.46	Student	0	1	Others	0	0	0	0	1
59	250	Yingying Zhang,2017	391	Extraversion	0.35	2017	43	0.504	Employee	1	0	NEO	1	0	0	0	0
59	251	Yingying Zhang,2017	391	Agreeableness	0.15	2017	43	0.504	Employee	1	0	NEO	1	0	0	0	0
59	252	Yingying Zhang,2017	391	Openness to experience	0.265	2017	43	0.504	Employee	1	0	NEO	1	0	0	0	0
59	253	Yingying Zhang,2017	391	Conscientiousness	0.284	2017	43	0.504	Employee	1	0	NEO	1	0	0	0	0
60	254	Yanping Wang,2018	410	Extraversion	0.368	2018	43	0.5	Employee	1	0	BFI	0	0	0	1	0
60	255	Yanping Wang,2018	410	Agreeableness	0.269	2018	43	0.5	Employee	1	0	BFI	0	0	0	1	0
60	256	Yanping Wang,2018	410	Openness to experience	0.629	2018	43	0.5	Employee	1	0	BFI	0	0	0	1	0
60	257	Yanping Wang,2018	410	Conscientiousness	0.172	2018	43	0.5	Employee	1	0	BFI	0	0	0	1	0
60	258	Yanping Wang,2018	410	Neuroticism	-0.195	2018	43	0.5	Employee	1	0	BFI	0	0	0	1	0
61	259	Zhi Cao,2021	251	Openness to experience	0.37	2021	43	0.498	Employee	1	0	NA	NA	NA	NA	NA	NA
62	260	Yujia Huo,2014	306	Openness to experience	0.053	2014	43	0.5425	Employee	1	0	NEO	1	0	0	0	0
63	261	Xiangqing Tian,2010	153	Extraversion	0.209	2010	43	0.307	Employee	1	0	Others	0	0	0	0	1
63	262	Xiangqing Tian,2010	153	Agreeableness	0.042	2010	43	0.307	Employee	1	0	Others	0	0	0	0	1
63	263	Xiangqing Tian,2010	153	Openness to experience	0.12	2010	43	0.307	Employee	1	0	Others	0	0	0	0	1
63	264	Xiangqing Tian,2010	153	Conscientiousness	0.152	2010	43	0.307	Employee	1	0	Others	0	0	0	0	1
63	265	Xiangqing Tian,2010	153	Neuroticism	-0.234	2010	43	0.307	Employee	1	0	Others	0	0	0	0	1
64	266	Jingjing Zhang,2011	200	Extraversion	0.216	2011	43	0.45	Employee	1	0	IPIP	0	1	0	0	0
64	267	Jingjing Zhang,2011	200	Agreeableness	0.238	2011	43	0.45	Employee	1	0	IPIP	0	1	0	0	0
64	268	Jingjing Zhang,2011	200	Openness to experience	0.16	2011	43	0.45	Employee	1	0	IPIP	0	1	0	0	0
64	269	Jingjing Zhang,2011	200	Conscientiousness	0.326	2011	43	0.45	Employee	1	0	IPIP	0	1	0	0	0
64	270	Jingjing Zhang,2011	200	Neuroticism	0.101	2011	43	0.45	Employee	1	0	IPIP	0	1	0	0	0
65	271	Wenjing Li,2017	70	Extraversion	-0.31	2017	43	0.6	Student	0	1	NEO	1	0	0	0	0
65	272	Wenjing Li,2017	70	Agreeableness	0.30	2017	43	0.6	Student	0	1	NEO	1	0	0	0	0
65	273	Wenjing Li,2017	70	Openness to experience	0.40	2017	43	0.6	Student	0	1	NEO	1	0	0	0	0
65	274	Wenjing Li,2017	70	Conscientiousness	0.16	2017	43	0.6	Student	0	1	NEO	1	0	0	0	0
65	275	Wenjing Li,2017	70	Neuroticism	-0.05	2017	43	0.6	Student	0	1	NEO	1	0	0	0	0
66	276	Shuang Qiu,2013	251	Openness to experience	0.17	2013	43	0.159	Employee	1	0	IPIP	0	1	0	0	0
67	277	Sansan Lv,2018	202	Extraversion	0.427	2018	43	0.684	Student	0	1	NEO	1	0	0	0	0
67	278	Sansan Lv,2018	202	Agreeableness	0.02	2018	43	0.684	Student	0	1	NEO	1	0	0	0	0
67	279	Sansan Lv,2018	202	Openness to experience	0.368	2018	43	0.684	Student	0	1	NEO	1	0	0	0	0
67	280	Sansan Lv,2018	202	Conscientiousness	0.482	2018	43	0.684	Student	0	1	NEO	1	0	0	0	0
67	281	Sansan Lv,2018	202	Neuroticism	-0.108	2018	43	0.684	Student	0	1	NEO	1	0	0	0	0
68	282	Jiayu Wang,2022	398	Extraversion	0.37	2022	43	0.593	Student	0	1	NEO	1	0	0	0	0
68	283	Jiayu Wang,2022	398	Agreeableness	0.41	2022	43	0.593	Student	0	1	NEO	1	0	0	0	0
68	284	Jiayu Wang,2022	398	Openness to experience	0.62	2022	43	0.593	Student	0	1	NEO	1	0	0	0	0
68	285	Jiayu Wang,2022	398	Conscientiousness	0.37	2022	43	0.593	Student	0	1	NEO	1	0	0	0	0
68	286	Jiayu Wang,2022	398	Neuroticism	-0.03	2022	43	0.593	Student	0	1	NEO	1	0	0	0	0
69	287	Anlian Wu,2016	256	Extraversion	0.347	2016	43	0.82	Student	0	1	NEO	1	0	0	0	0
69	288	Anlian Wu,2016	256	Agreeableness	0.028	2016	43	0.82	Student	0	1	NEO	1	0	0	0	0
69	289	Anlian Wu,2016	256	Openness to experience	0.501	2016	43	0.82	Student	0	1	NEO	1	0	0	0	0
69	290	Anlian Wu,2016	256	Conscientiousness	0.280	2016	43	0.82	Student	0	1	NEO	1	0	0	0	0
69	291	Anlian Wu,2016	256	Neuroticism	-0.053	2016	43	0.82	Student	0	1	NEO	1	0	0	0	0
70	292	Yalan Yi,2022	401	Extraversion	0.44	2020	43	0.451	Student	0	1	NEO	1	0	0	0	0
70	293	Yalan Yi,2022	401	Agreeableness	0.08	2020	43	0.451	Student	0	1	NEO	1	0	0	0	0
70	294	Yalan Yi,2022	401	Openness to experience	0.65	2020	43	0.451	Student	0	1	NEO	1	0	0	0	0
70	295	Yalan Yi,2022	401	Conscientiousness	0.63	2020	43	0.451	Student	0	1	NEO	1	0	0	0	0
70	296	Yalan Yi,2022	401	Neuroticism	-0.46	2020	43	0.451	Student	0	1	NEO	1	0	0	0	0
71	297	Guannan Yao,2023	40	Openness to experience	0.4758	2023	43	0.35	Student	0	1	NA	NA	NA	NA	NA	NA
72	298	Shenhui Wang,2022	251	Extraversion	0.24	2022	43	0.3953	Employee	1	0	IPIP	0	1	0	0	0
72	299	Shenhui Wang,2022	251	Agreeableness	0.23	2022	43	0.3953	Employee	1	0	IPIP	0	1	0	0	0
72	300	Shenhui Wang,2022	251	Openness to experience	0.39	2022	43	0.3953	Employee	1	0	IPIP	0	1	0	0	0
72	301	Shenhui Wang,2022	251	Conscientiousness	0.41	2022	43	0.3953	Employee	1	0	IPIP	0	1	0	0	0
72	302	Shenhui Wang,2022	251	Neuroticism	-0.23	2022	43	0.3953	Employee	1	0	IPIP	0	1	0	0	0
72	303	Shenhui Wang,2022	251	Extraversion	0.25	2022	43	0.3953	Employee	1	0	IPIP	0	1	0	0	0
72	304	Shenhui Wang,2022	251	Agreeableness	0.18	2022	43	0.3953	Employee	1	0	IPIP	0	1	0	0	0
72	305	Shenhui Wang,2022	251	Openness to experience	0.25	2022	43	0.3953	Employee	1	0	IPIP	0	1	0	0	0
72	306	Shenhui Wang,2022	251	Conscientiousness	0.37	2022	43	0.3953	Employee	1	0	IPIP	0	1	0	0	0
72	307	Shenhui Wang,2022	251	Neuroticism	-0.2	2022	43	0.3953	Employee	1	0	IPIP	0	1	0	0	0
72	308	Shenhui Wang,2022	251	Extraversion	0.25	2022	43	0.3953	Employee	1	0	IPIP	0	1	0	0	0
72	309	Shenhui Wang,2022	251	Agreeableness	0.25	2022	43	0.3953	Employee	1	0	IPIP	0	1	0	0	0
72	310	Shenhui Wang,2022	251	Openness to experience	0.38	2022	43	0.3953	Employee	1	0	IPIP	0	1	0	0	0
72	311	Shenhui Wang,2022	251	Conscientiousness	0.47	2022	43	0.3953	Employee	1	0	IPIP	0	1	0	0	0
72	312	Shenhui Wang,2022	251	Neuroticism	-0.31	2022	43	0.3953	Employee	1	0	IPIP	0	1	0	0	0
73	313	Zihan Yu,2012	521	Extraversion	0.402	2012	43	NA	Employee	1	0	NEO	1	0	0	0	0
73	314	Zihan Yu,2012	521	Agreeableness	-0.005	2012	43	NA	Employee	1	0	NEO	1	0	0	0	0
73	315	Zihan Yu,2012	521	Openness to experience	0.412	2012	43	NA	Employee	1	0	NEO	1	0	0	0	0
73	316	Zihan Yu,2012	521	Conscientiousness	0.552	2012	43	NA	Employee	1	0	NEO	1	0	0	0	0
73	317	Zihan Yu,2012	521	Neuroticism	0.013	2012	43	NA	Employee	1	0	NEO	1	0	0	0	0
73	318	Zihan Yu,2012	521	Extraversion	0.422	2012	43	NA	Employee	1	0	NEO	1	0	0	0	0
73	319	Zihan Yu,2012	521	Agreeableness	-0.021	2012	43	NA	Employee	1	0	NEO	1	0	0	0	0
73	320	Zihan Yu,2012	521	Openness to experience	0.268	2012	43	NA	Employee	1	0	NEO	1	0	0	0	0
73	321	Zihan Yu,2012	521	Conscientiousness	0.401	2012	43	NA	Employee	1	0	NEO	1	0	0	0	0
73	322	Zihan Yu,2012	521	Neuroticism	0.253	2012	43	NA	Employee	1	0	NEO	1	0	0	0	0
74	323	Yanhong Yao,2013	340	Extraversion	0.352	2013	43	0.497	Employee	1	0	Others	0	0	0	0	1
74	324	Yanhong Yao,2013	340	Agreeableness	0.272	2013	43	0.497	Employee	1	0	Others	0	0	0	0	1
74	325	Yanhong Yao,2013	340	Openness to experience	0.382	2013	43	0.497	Employee	1	0	Others	0	0	0	0	1
74	326	Yanhong Yao,2013	340	Conscientiousness	0.234	2013	43	0.497	Employee	1	0	Others	0	0	0	0	1
74	327	Yanhong Yao,2013	340	Neuroticism	-0.216	2013	43	0.497	Employee	1	0	Others	0	0	0	0	1
75	328	Ping Zhou,2007	599	Extraversion	0.38	2007	43	0.481	Student	0	1	NEO	1	0	0	0	0
75	329	Ping Zhou,2007	599	Agreeableness	0.19	2007	43	0.481	Student	0	1	NEO	1	0	0	0	0
75	330	Ping Zhou,2007	599	Openness to experience	0.39	2007	43	0.481	Student	0	1	NEO	1	0	0	0	0
75	331	Ping Zhou,2007	599	Conscientiousness	0.29	2007	43	0.481	Student	0	1	NEO	1	0	0	0	0
75	332	Ping Zhou,2007	599	Neuroticism	-0.02	2007	43	0.481	Student	0	1	NEO	1	0	0	0	0
76	333	Jing Zhong,2015	178	Openness to experience	0.564	2015	43	0.258	Employee	1	0	TIPI	0	0	1	0	0
77	334	Mengzhu Ji,2021	260	Conscientiousness	0.491	2021	43	NA	Employee	1	0	BFI	0	0	0	1	0
77	335	Mengzhu Ji,2021	260	Openness to experience	0.065	2021	43	NA	Employee	1	0	BFI	0	0	0	1	0
78	336	Juhua Jin,2013	208	Openness to experience	0.413	2013	43	0.486	Employee	1	0	Others	0	0	0	0	1
79	337	Pengfei He,2019	539	Extraversion	0.351	2019	43	0.54	Student	0	1	NEO	1	0	0	0	0
79	338	Pengfei He,2019	539	Agreeableness	0.376	2019	43	0.54	Student	0	1	NEO	1	0	0	0	0
79	339	Pengfei He,2019	539	Openness to experience	0.578	2019	43	0.54	Student	0	1	NEO	1	0	0	0	0
79	340	Pengfei He,2019	539	Conscientiousness	0.568	2019	43	0.54	Student	0	1	NEO	1	0	0	0	0
79	341	Pengfei He,2019	539	Neuroticism	-0.056	2019	43	0.54	Student	0	1	NEO	1	0	0	0	0
79	342	Pengfei He,2019	539	Extraversion	0.356	2019	43	0.54	Student	0	1	NEO	1	0	0	0	0
79	343	Pengfei He,2019	539	Agreeableness	0.285	2019	43	0.54	Student	0	1	NEO	1	0	0	0	0
79	344	Pengfei He,2019	539	Openness to experience	0.593	2019	43	0.54	Student	0	1	NEO	1	0	0	0	0
79	345	Pengfei He,2019	539	Conscientiousness	0.519	2019	43	0.54	Student	0	1	NEO	1	0	0	0	0
79	346	Pengfei He,2019	539	Neuroticism	0.068	2019	43	0.54	Student	0	1	NEO	1	0	0	0	0
80	347	Yi Liu,2020	172	Extraversion	-0.00588	2020	43	0.57	Student	0	1	TIPI	0	0	1	0	0
80	348	Yi Liu,2020	172	Agreeableness	-0.01176	2020	43	0.57	Student	0	1	TIPI	0	0	1	0	0
80	349	Yi Liu,2020	172	Openness to experience	0.26364	2020	43	0.57	Student	0	1	TIPI	0	0	1	0	0
80	350	Yi Liu,2020	172	Conscientiousness	0.15878	2020	43	0.57	Student	0	1	TIPI	0	0	1	0	0
80	351	Yi Liu,2020	172	Neuroticism	-0.0637	2020	43	0.57	Student	0	1	TIPI	0	0	1	0	0
81	352	Pengyu Na,2024	642	Openness to experience	0.526	2024	43	0.43	Student	0	1	NEO	1	0	0	0	0
82	353	Xing Tong,2016	274	Openness to experience	0.26	2016	43	0.719	Employee	1	0	BFI	0	0	0	1	0
82	354	Xing Tong,2016	274	Conscientiousness	0.17	2016	43	0.719	Employee	1	0	BFI	0	0	0	1	0
83	355	Ning Xu,2018	671	Extraversion	0.186	2018	43	0.599	Student	0	1	Others	0	0	0	0	1
83	356	Ning Xu,2018	671	Agreeableness	0.187	2018	43	0.599	Student	0	1	Others	0	0	0	0	1
83	357	Ning Xu,2018	671	Openness to experience	0.185	2018	43	0.599	Student	0	1	Others	0	0	0	0	1
83	358	Ning Xu,2018	671	Conscientiousness	0.083	2018	43	0.599	Student	0	1	Others	0	0	0	0	1
83	359	Ning Xu,2018	671	Neuroticism	-0.054	2018	43	0.599	Student	0	1	Others	0	0	0	0	1
83	360	Ning Xu,2018	671	Extraversion	0.130	2018	43	0.599	Student	0	1	Others	0	0	0	0	1
83	361	Ning Xu,2018	671	Agreeableness	0.209	2018	43	0.599	Student	0	1	Others	0	0	0	0	1
83	362	Ning Xu,2018	671	Openness to experience	0.140	2018	43	0.599	Student	0	1	Others	0	0	0	0	1
83	363	Ning Xu,2018	671	Conscientiousness	0.220	2018	43	0.599	Student	0	1	Others	0	0	0	0	1
83	364	Ning Xu,2018	671	Neuroticism	-0.194	2018	43	0.599	Student	0	1	Others	0	0	0	0	1
83	365	Ning Xu,2018	671	Extraversion	0.136	2018	43	0.599	Student	0	1	Others	0	0	0	0	1
83	366	Ning Xu,2018	671	Agreeableness	0.161	2018	43	0.599	Student	0	1	Others	0	0	0	0	1
83	367	Ning Xu,2018	671	Openness to experience	0.100	2018	43	0.599	Student	0	1	Others	0	0	0	0	1
83	368	Ning Xu,2018	671	Conscientiousness	0.137	2018	43	0.599	Student	0	1	Others	0	0	0	0	1
83	369	Ning Xu,2018	671	Neuroticism	-0.162	2018	43	0.599	Student	0	1	Others	0	0	0	0	1
83	370	Ning Xu,2018	671	Extraversion	0.069	2018	43	0.599	Student	0	1	Others	0	0	0	0	1
83	371	Ning Xu,2018	671	Agreeableness	0.231	2018	43	0.599	Student	0	1	Others	0	0	0	0	1
83	372	Ning Xu,2018	671	Openness to experience	0.199	2018	43	0.599	Student	0	1	Others	0	0	0	0	1
83	373	Ning Xu,2018	671	Conscientiousness	0.189	2018	43	0.599	Student	0	1	Others	0	0	0	0	1
83	374	Ning Xu,2018	671	Neuroticism	-0.225	2018	43	0.599	Student	0	1	Others	0	0	0	0	1
84	375	Jing Zhong,2016	210	Openness to experience	0.564	2016	43	NA	Employee	1	0	TIPI	0	0	1	0	0
85	376	Changqing Li,2019	356	Openness to experience	0.236	2019	43	0.573	Employee	1	0	BFI	0	0	0	1	0
86	377	Mengyuan Wang,2020	191	Conscientiousness	-0.155	2020	43	0.555	Employee	1	0	IPIP	0	1	0	0	0
87	378	Agnoli,2018	93	Openness	0.16	2018	53	0.58	Student	0	1	TIPI	0	0	1	0	0
87	379	Agnoli,2018	93	Openness	0.11	2018	53	0.58	Student	0	1	TIPI	0	0	1	0	0
87	380	Agnoli,2018	93	Openness	0.32	2018	53	0.58	Student	0	1	TIPI	0	0	1	0	0
87	381	Agnoli,2018	93	Openness	0.16	2018	53	0.58	Student	0	1	TIPI	0	0	1	0	0
88	382	Akpur,2024	297	Agreeableness	0.169	2024	46	0.51	Student	0	1	TIPI	0	0	1	0	0
88	383	Akpur,2024	297	Extraversion	0.499	2024	46	0.51	Student	0	1	TIPI	0	0	1	0	0
88	384	Akpur,2024	297	Openness to Experience	0.638	2024	46	0.51	Student	0	1	TIPI	0	0	1	0	0
88	385	Akpur,2024	297	Conscientiousness	0.386	2024	46	0.51	Student	0	1	TIPI	0	0	1	0	0
88	386	Akpur,2024	297	Neuroticism	-0.294	2024	46	0.51	Student	0	1	TIPI	0	0	1	0	0
89	387	Agnoli,2015	30	Agreeableness	-0.048	2015	53	0.167	Student	0	1	NEO	1	0	0	0	0
89	388	Agnoli,2015	30	Extraversion	0.061	2015	53	0.167	Student	0	1	NEO	1	0	0	0	0
89	389	Agnoli,2015	30	Openness to Experience	0.276	2015	53	0.167	Student	0	1	NEO	1	0	0	0	0
89	390	Agnoli,2015	30	Conscientiousness	-0.034	2015	53	0.167	Student	0	1	NEO	1	0	0	0	0
89	391	Agnoli,2015	30	Neuroticism	0.012	2015	53	0.167	Student	0	1	NEO	1	0	0	0	0
90	392	Gupta,2024	200	Agreeableness	0.21	2024	24	0.672	Student	0	1	BFI	0	0	0	1	0
90	393	Gupta,2024	200	Extraversion	0.27	2024	24	0.672	Student	0	1	BFI	0	0	0	1	0
90	394	Gupta,2024	200	Openness to Experience	0.52	2024	24	0.672	Student	0	1	BFI	0	0	0	1	0
90	395	Gupta,2024	200	Conscientiousness	0.3	2024	24	0.672	Student	0	1	BFI	0	0	0	1	0
90	396	Gupta,2024	200	Neuroticism	-0.04	2024	24	0.672	Student	0	1	BFI	0	0	0	1	0
91	397	Tsai, 2024	588	Extraversion	0.681	2024	40	0.67687	Student	0	1	NA	NA	NA	NA	NA	NA
91	398	Tsai, 2024	588	Conscientiousness	0.59	2024	40	0.67687	Student	0	1	NA	NA	NA	NA	NA	NA
91	399	Tsai, 2024	588	Neuroticism	-0.489	2024	40	0.67687	Student	0	1	NA	NA	NA	NA	NA	NA
